# Supplementary material for: Prenatal Exposure to a Human Relevant Mixture of Endocrine-Disrupting Chemicals Affects Mandibular Development in Mice
Source: Int J Mol Sci. 2024 Nov 16;25(22):12312. doi: 10.3390/ijms252212312 (PMC11594603; doi:10.3390/ijms252212312)
Supplement: Supplementary file 1 [file ijms-25-12312-s001.zip]

Archive with 1 entries (1 files):
- ijms-3225940-supplementary.pdf
